# Supplementary material for: Advanced ImageJ Analysis in Degenerative Acquired Vitelliform Lesions Using Techniques Based on Optical Coherence Tomography
Source: Biomedicines. 2023 May 6;11(5):1382. doi: 10.3390/biomedicines11051382 (PMC10216572; doi:10.3390/biomedicines11051382)
Supplement: Supplementary file 1 [file biomedicines-11-01382-s001.zip]

Archive with 1 entries (1 files):
- biomedicines-2349618-supplementary.pdf
